# Supplementary material for: Minimize Tracking Occlusion in Collaborative Pick-and-Place Tasks: An Analytical Approach for Non-Wrist-Partitioned Manipulators
Source: Sensors (Basel). 2022 Aug 26;22(17):6430. doi: 10.3390/s22176430 (PMC9460421; doi:10.3390/s22176430)
Supplement: Supplementary file 1 [file sensors-22-06430-s001.zip]

Archive with 1 entries (1 files):
- sensors-1833793-supplementary.mp4
